# Supplementary material for: Effects of Resistant Starch Infusion, Solely and Mixed with Xylan or Cellulose, on Gut Microbiota Composition in Ileum-Cannulated Pigs
Source: Microorganisms. 2024 Feb 9;12(2):356. doi: 10.3390/microorganisms12020356 (PMC10893309; doi:10.3390/microorganisms12020356)
Supplement: Supplementary file 1 [file microorganisms-12-00356-s001.zip]

Archive with 1 entries (1 files):
- microorganisms-2854472-supplementary.pdf
